# Supplementary material for: Occurrence of 40 sanitary indicators in French digestates derived from different anaerobic digestion processes and raw organic wastes from agricultural and urban origin
Source: Front Microbiol. 2024 Aug 6;15:1346715. doi: 10.3389/fmicb.2024.1346715 (PMC11333366; doi:10.3389/fmicb.2024.1346715)
Supplement: Supplementary file 1 [file Table_1.XLSX]

## Sheet: S1
Supplementary Table 1. Sampling scheme of the raw matters used to feed the three laboratory reactors (Lab1, Lab2 and Lab3), and of the digestates produced over time per reactor. The impact of the nature of raw organic waste on the fate of sanitary indicators was studied using these reactors where the anaerobic digestion process was similar but the proportions of inputs were varied (fecal matter w…
Reactor	Main features	Hydraulic retention time cycles	Corresponding sampling weeks	Analysed samples
Lab1	Sludge WWTP Limoge and cow manure (n = 3)		7 to 8
			9
			10	x
			11
			12
			13
			14	x
			15
			16
			17	x
	Digestate (n = 3)	Cycle 1	7
			8
			9
			10	x
			11
		Cycle 2	12
			13
			14	x
			15
			16
		Cycle 3	17	x
			18
Lab2	Sludge WWTP Limoge, cow manure and straw (n = 3)		10 to 12
			13 to 14
			18 to 20
			23 to 25
			26 to 27	x
			28 to 29
			30 to 31
			32 to 33
			34 to 35	x
			36 to 37
			38 to 40	x
	Digestate (n = 3)	Cycle 1	12 to 13
			14 to 15
			16 to 17
			18 to 19
		Cycle 2	20 to 21
			22 to 23
			24 to 25
			26 to 27	x
		Cycle 3	28 to 29
			30 to 31
			32 to 33
			34 to 35	x
		Cycle 4	36 to 37
			38	x
Lab3	Sludge WWTP Limoge, cow manure, straw and zeolite clay powder (n = 3)		10 to 12
			13 to 14
			18 to 20
			23 to 25
			26 to 27	x
			28 to 29
			30 to 31
			32 to 33
			34 to 35	x
			38 to 40	x
	Digestate (n = 3)	Cycle 1	12 to 13
			14 to 15
			16 to 17
			18 to 19
		Cycle 2	20 to 21
			22 to 23
			24 to 25
			26 to 27	x
		Cycle 3	28 to 29
			30 to 31
			32 to 33
			34 to 35	x
		Cycle 4	36 to 37
			38	x
Each reactor was run during at least three hydraulic retention time cycles.

## Sheet: S2
Supplementary Table 2. Monitored physico-chemical parameters during the anaerobic digestion processes for the three laboratory reactors (Lab1, Lab2 and Lab3).
Reactor	OLR (gVS/l/d)	Raw Feed (g/d)	[DM] feed (g/g raw)	[VS] feed (g/g raw)	VS/DM (%)	pH feed	[DM] out (g/g raw)	[VS] out (g/g raw)	VS/DM (%)	pH outputs	DM removal %	VS removal %	Biogas ml/d	Yield biogas/gVS inputs	%Methane	Yield mlCH4/gVS inputs	Yield ml CH4/gVS digested
Lab1	2.8	272.0 ± 22.0	0.082 ± 0.001	0.062 ± 0.002	76.0	7.35	0.054 ± 0.010	0.036 ± 0.005	67.8	7.58 ± 0.01	34.6	41.8	4938.3 ± 706.0	292.2	65 ± 3	189.4	453.1
Lab2	1.3	139.7 ± 39.0	0.067 ± 0.013	0.057 ± 0.013	85.0	7.35	0.048 ± 0.008	0.039 ± 0.007	81.2	7.33 ± 0.01	28.2	31.6	2474.0 ± 331.0	310.0	52 ± 5	161.6	511.3
Lab3	1.4	143.8 ± 38.0	0.083 ± 0.013	0.060 ± 0.013	72.5	7.31	0.059 ± 0.007	0.042 ± 0.007	71.2	7.34 ± 0.01	29.6	30.9	2476.4 ± 259.0	261.0	50 ± 6	142.5	461.3
Abbreviations : OLR: organic loading rate; VS: volatile solids; DM: dry matters; HRT: hydraulic retention time. VS/DM ratios were computed from the weekly collected digestates. Gas flow and pH were monitored daily. Amounts and composition of biogas were monitored two times per week. The amount of volatile fatty acids was monitored once a week. Each reactor was run during at least three HRT cycles…

## Sheet: S3
Supplementary Table 3. Main characteristics of raw organic wastes (inputs) and digestates (outputs) obtained from three full scale reactors (Ter1, Ter2 and Ter3). These reactors were used to study the effect of the key parameters of AD process (feeding mode, number of steps, temperature, pH) on the fate of sanitary indicators in digestates.
Reactor	Sample	Dry matter (% of total)		Humidity (% of total)		Mineral matter (% of dry matter)		Organic matter (% of dry matter)
Ter1	Inputs (n = 3)	21.40	20.80 ± 5.37	78.60	79.20	18.80	23.82 ± 11.25	81.20	76.18
		25.85		74.15		36.70		63.30
		15.16		84.84		15.95		84.05
	Outputs (n = 3)	12.83	8.99 ± 4.96	87.17	91.01	25.20	24.61 ± 0.95	74.80	75.39
		3.39		96.61		25.12		74.88
		10.74		89.26		23.52		76.48
Ter2	Inputs (n = 3)	14.97	17.07 ± 2.20	85.03	82.93	30.88	24.36 ± 5.66	69.12	75.64
		16.88		83.12		21.52		78.48
		19.35		80.65		20.69		79.31
	Outputs (n = 3)	9.40	11.22 ± 1.58	90.60	88.78	37.62	28.30 ± 8.08	62.38	71.70
		12.11		87.89		23.21		76.79
		12.15		87.85		24.07		75.93
Ter3	Inputs (n = 3)	32.98	26.95 ± 5.48	67.01	73.05	38.80	30.85 ± 12.04	61.19	69.15
		22.26		77.74		16.99		83.01
		25.61		74.39		36.75		63.25
	Outputs (n = 5)	38.80	29.74 ± 15.31	61.20	70.26	58.25	47.07 ± 23.70	41.75	52.93
		17.55		82.45		22.14		77.86
		52.40		47.60		81.97		18.03
		21.16		78.84		41.89		58.10
		18.77		81.23		31.09		68.91

## Sheet: S4
Supplementary Table 4. Conditions of amplification by Real-Time PCR for 77 sanitary indicators of public health concern tested in this study in organic wastes bacterial communities from agricultural and urban origin.
Type	Gene	Genera or species of interest	Description	Forward primer sequence (5' to 3')	Reverse primer sequence (5' to 3')	Reference	Annealing temperature (°C)	Theoretical melting temperature (°C)	Theoretical product size (bp)
a) Specific amplification
General	16S rRNA gene	Bacteria		ACTCCTACGGGAGGCAGCAG	ATTACCGCGGCTGCTGG	Park and Crowley, 2006	60	Not indicated	181
Bacterial genera or species	gyrB	Bacillus cereus group	Gyrase B	GCCCTGGTATGTATATTGGATCTAC	GGTCATAATAACTTCTACAGCAGGA	Chelliah et al., 2019	56	77.5	176
	16S rDNA	Bacteroides	Ribosomal 16S DNA HF8 human cluster, HF74	ATCATGAGTTCACATGTCCG	TACCCCGCCTACTATCTAATG	Bernhard and Field, 2000	59	77.0	81
	ompA	Coxiella burnetii	Outer membrane protein	CAGAGCCGGGAGTCAAGCT	CTGAGTAGGAGATTTGAATCGC	Akter et al., 2020	65	81.5	82
	plc	Clostridium perfringens	Phospholipase C	CCGTTGATAGCGCAGGACA	CCCAACTATGACTCATGCTAGCA	Nagpal et al. 2015	60	Not indicated	219
	ddl	Enterococcus faecium	D-Alanine-D-alanine ligase	TTTACAAGCTGCTGGTGTGC	AACCCATATTCGCAGGTTTG	Tan et al., 2017	56	75.0	140
	ddl	Enterococcus faecalis	D-Alanine-D-alanine ligase	GTGGCTTAAGTCGCTGTGAT	AGGCATGGTGTTCAATTCAT	Tan et al., 2017	56	74.0	74
	gspD	Enterotoxinogenic Escherichia coli (ETEC)	Type II secretion system	CGGATACCAACGGCGATCT	CCGCTAAAGCCGGAAAGAA	Roussel et al., 2020	60	79.0	55
	Kpn gltA	Klebsiella pneumoniae	Type II citrate synthase	ACGGCCGAATATGACGAATTC	AGAGTGATCTGCTCATGAA	Stedtfeld et al., 2018	60	77.5	68
	hlyA	Listeria monocytogenes	Listeriolysin O	TGCAAGTCCTAAGACGCCA	CACTGCATCTCCGTGGTATACTAA	Nogva et al., 2000	63	Not indicated	112
	IS6110a	Mycobacterium tuberculosis complex	Insertion sequence	CGTGAGGGCATCGAGGTGGC	GCGTAGGCGTCGGTGACAAA	Liébana et al., 1996	65	89.0	245
	ecfX	Pseudomonas aeruginosa	Sigma factor	AGCGTTCGTCCTGCACAAGT	TCCACCATGCTCAGGGAGAT	Alexander et al., 2015	59	82.5	81
	cpsE	Streptococcus agalactiae	Galactosyl transferase	GCAAAAGAACAGATGGAACAAAGTG	CGCCGTAAGTAGCAACAGAT	Zeng et al., 2020	60	73.0	85
	ystBab	Yersinia enterocolitica	Enterotoxin	GTACATTAGGCCAAGAGACG	GCAACATACCTCACAACACC	Thoerner et al., 2003	61	79.5	146
Virulence genes	cpe	Clostridium perfringens	Enterotoxin gene (cpe) is located on either the chromosome or large conjugative plasmids	CTGCAGATAGCTTAGGAAATATTGATCA	GCAGCTAAATCAAGGATTTCTTTTTCT	Fukushima et al., 2007	60	76.0	112
	ces	Bacillus cereus	Cereulide biosynthesis gene clusters generally located on a mega plasmid known as pCER270	CACGCCGAAAGTGATTATACCAA	CACGATAAAACCACTGAGATAGTG	Wehrle et al., 2010	60	79.0	176
	irp2	Yersinia enterocolitica, Yersinia pseudotuberculosis, Yersinia pestis, Escherichia coli, Klebsiella penumoniae	Encoding the iron repressible protein 2 (high-pathogenicity island)	AAGGATTCGCTGTTACCGGAC	TCGTCGGGCAGCGTTTCTTCT	Schubert et al., 1998	60	Not indicated	280
	ybtA	Yersinia pestis, Yersinia pseudotuberculosis, Yersinia enterocolitica, Escherichia coli (STEC)	Encoding the siderophore yersiniabactin (high-pathogenicity island)	GGTATGGATATTTTGCTCTGG	GGTAATGCTCTCGAATCGG	Karch et al., 1999	56	85.5	233
Mobile genetic elements	intI1		Integrase	CGAAGTCGAGGCATTTCTGTC	GCCTTCCAGAAAACCGAGGA	Stedtfeld et al., 2018	60	87.0	217
	intI2		Integrase	TGCTTTTCCCACCCTTACC	GACGGCTACCCTCTGTTATCTC	Stedtfeld et al., 2018	60	80.0	195
	IS26		Insertion sequence	ATGGATGAAACCTACGTGAAGGTC	CGGTACTTAATCTGTCGGTGTTCA	Stedtfeld et al., 2018	60	Not indicated	275
	ISEcp1		Insertion sequence	CATGCTCTGCGGTCACTTC	GACGCACCTTCTTGATGACC	Stedtfeld et al., 2018	60	78.0	273
	IncFIC		Plasmid	GTGAACTGGCAGATGAGGAAGG	TTCTCCTCGTCGCCAAACTAGAT	Stedtfeld et al., 2018	60	81.0	281
	IncN repab		Plasmid	AGTTCACCACCTACTCGCTCCG	CAAGTTCTTCTGTTGGGATTCCG	Götz et al., 1996	56	Not indicated	164
	IncP oriT		Plasmid	CAGCCTCGCAGAGCAGGAT	CAGCCGGGCAGGATAGGTGAAGT	Götz et al., 1996	57	83.5	110
	IncQ oriT		Plasmid	TTCGCGCTCGTTGTTCTTCGAGC	GCCGTTAGGCCAGTTTCTCG	Götz et al., 1996	57	84.0	191
Antibiotic resistance genes	acrA		Multidrug resistance	GGTCTATCACCCTACGCGCTATC	GCGCGCACGAACATACC	Stedtfeld et al., 2018	60	81.0	70
	acrB		Multidrug resistance	AGTCGGTGTTCGCCGTTAAC	CAAGGAAACGAACGCAATACC	Stedtfeld et al., 2018	60	80.5	74
	tolC		Multidrug resistance	GGCCGAGAACCTGATGCA	AGACTTACGCAATTCCGGGTTA	Stedtfeld et al., 2018	60	77.0	64
	qacH/E		Multidrug resistance	TCGCAACATCCGCATTAAAA	ATGGATTTCAGAACCAGAGAAAGAAA	Stedtfeld et al., 2018	60	79.5	115
	oqxA		Fluoroquinolone resistance	GAGTCAACCTACCTCCACTATCA	GCTGCGAGTTATCCAGCAG	Stedtfeld et al., 2018	60	85.5	199
	blaCTX-M		Beta-lactamin resistance	CTATGGCACCACCAACGATA	ACGGCTTTCTGCCTTAGGTT	Beukers et al., 2018	60	81.5	103
	blaTEM		Beta-lactamin resistance	TTCCTGTTTTTGCTCACCCAG	CTCAAGGATCTTACCGCTGTTG	Kampouris et al., 2021	60	79.5	113
	blaSHV		Beta-lactamin resistance	CGCTTTCCCATGATGAGCACCTTT	TCCTGCTGGCGATAGTGGATCTTT	Beukers et al., 2018	65	83.5	110
	ermB		MLSB resistance	GAACACTAGGGTTGTTCTTGCA	CTGGAACATCTGTGGTATGGC	Stedtfeld et al., 2018	60	79.0	135
	tetA		Tetracycline resistance	CTCACCAGCCTGACCTCGAT	CACGTTGTTATAGAAGCCGCATAG	Stedtfeld et al., 2018	60	81.0	71
	tetC		Tetracycline resistance	ACTGGTAAGGTAAACGCCATTGTC	ATGCATAAACCAGCCATTGAGTAAG	Stedtfeld et al., 2018	60	77.0	105
	tetO		Tetracycline resistance	CAACATTAACGGAAAGTTTATTGTATACCA	TTGACGCTCCAAATTCATTGTATC	Stedtfeld et al., 2018	60	77.5	104
	sul1		Sulfonamide resistance	GCCGATGAGATCAGACGTATTG	CGCATAGCGCTGGGTTTC	Stedtfeld et al., 2018	60	82.0	102
	sul2		Sulfonamide resistance	TCATCTGCCAAACTCGTCGTTA	GTCAAAGAACGCCGCAATGT	Stedtfeld et al., 2018	60	84.0	105
	vanA		Vancomycin resistance	GTAGGCTGCGATATTCAAAGC	CGATTCAATTGCGTAGTCCAA	Stedtfeld et al., 2018	56	81.5	231
b) Aspecific amplification
Bacterial genera or species	Bcsp31	Brucella	Immunogenetic membrane protein	TGGCTCGGTTGCCAATATCAA	CGCGCTTGCCTTTCAGGTCTG	Queipo-Ortuño et al., 2005	60	88.0	223
	Bsui	Brucella suis	Transposase	TGCGCTATGATCTGGTTACGTT	AGCGCGGTTTTCTGAAGGT	Winchell et al., 2010	60	Not indicated	69
	mapA	Campylobacter jejuni	Outer membrane protein	GGTTTTGAAGCAAAGATTAAAGG	AAGCAATACCAGTGTCTAAAGTGC	Inglis and Kalischuk, 2004	60	Not indicated	94
	Rv0577	Mycobacterium tuberculosis complex	MTC-restricted gene	ATGCCCAAGAGAAGCGAATACA	AATGTCAGCCGGTTCCGCAA	Chae et al., 2017	62	Not indicated	705
	MPB70	Mycobacterium bovis	Antigen	GAACAATCCGGAGTTGACAA	AGCACGCTGTCAATCATGTA	Wilton and Cousins, 1992	62	Not indicated	372
	Group 2797	Salmonella albany	Membrane protein	TCCTACAAGCTTTGGCGAAT	GTGGCAACGGAACTTAAGAC	Ye et al., 2021	60	Not indicated	283
	sdf	Salmonella enterica	Transcriptional regulator (helix-turn-helix)	TGTGTTTTATCTGATGCAAGAG	CGTTCTTCTGGTACTTCAGATGAC	Zhu et al., 2015 Agron et al., 2001	56	Not indicated	293
	spy	Salmonella typhimurium	Periplasmic protein	TTGTTCACTTTTTACCCCTGAA	CCCTGACAGCCGTTAGATATT	de Freitas et al., 2010	56	Not indicated	401
	Group 3643	Salmonella derby	Membrane protein	GTATCAGAAACAAGCATGAG	ATAAAGCCCATGACAAGCAC	Ye et al., 2021	60	Not indicated	116
	ompC	Salmonella spp.	C protein	ATCGCTGACTTATGAAATCG	CGGGTTGCGTTATAGGTCTG	de Freitas et al., 2010	57	84.0	204
	nuc	Staphylococcus aureus	Nuclease	GCGATTGATGGTGATACGGT	AGCCAA GCCTTGACGAACTAAAGC	Martinon and Wilkinson, 2011	62	Not indicated	279
	ystA	Yersinia enterocolitica	Enterotoxin	ATCGACACCAATAACCGCTGAG	CCAATCACTACTGACTTCGGCT	Thoerner et al., 2003	61	Not indicated	79
	inv	Yersinia pseudotuberculosis	Invasin	CGGTACGGCTCAAGTTAATCTG	CCGTTCTCCAATGTACGTATCC	Thoerner et al., 2003	61	Not indicated	183
Virulence genes	asaI	Enterococcus faecalis	Aggregation substance	GCACGCTATTACGAACTATGA	TAAGAAAGAACATCACCACGA	Vankerckhoven et al., 2004	56	Not indicated	375
	eae	Escherichia coli	Intimin	ATGCTTAGTGCTGGTTTAGG	GCCTTCATCATTTCGCTTTC	Fukushima et al., 2003	56	78.0	248
	esp	Enterococcus faecalis, Enterococcus faecium	Enteroccous surface protein	AGATTTCATCTTTGATTCTTGG	AATTGATTCTTTAGCATCTGG	Vankerckhoven et al., 2004	56	Not indicated	510
	fasD	Pathogenic Rhodococcus fascians	Isopentyl transferase	CAACACTACTTTGCCCAGCA	GGCCAACTCCTCTGGTGTTA	Serdani et al., 2012	56	Not indicated	195
	fas1	Pathogenic Rhodococcus fascians	Isopentyl transferase	CGGGATCCATATCGAACCGCCCTC	GGGAATTCCGACCGTATCCAGT	Stange et al., 1996	65	Not indicated	225
	irp1	Escherichia coli (STEC), pathogenic Yersinia, Klebsiella pneumoniae	Iron repressible protein 1	TGAATCGCGGGTGTCTTATGC	TCCCTCAATAAAGCCCACGCT	Pelludat et al., 1998	56	Not indicated	240
	iucA	Escherichia coli	Aerobactin	GCATAGGCGGATACGAACAT	CACAGGGCAATTGCTTACCT	Parrott et al., 2020	60	Not indicated	Not indicated
	yadA	Yersinia enterocolitica	Adhesin	TGTTCTCATCTCCATATGC	TCCTTTCGCTGCTTCAGCA	Fukushima et al., 2003	56	85.5	203
Mobile genetic elements	intI3		Integrase	CAGGTGCTGGGCATGGA	CCTGGGCAGCATCACCA	Stedtfeld et al., 2018	60	Not indicated	Not indicated
	IScr1		Insertion sequence	ATGGTTTCATGCGGGTT	CTGAGGGTGTGAGCGAG	Stedtfeld et al., 2018	60	Not indicated	Not indicated
	IS100		Insertion sequence	ATTGATCCACCGTTTTACTC	CGAACGAAAGCATGAAACAA	Stedtfeld et al., 2018	56	Not indicated	Not indicated
	IncW trwAB		Plasmid	AGCGTATGAAGCCCGTGAAGGG	AAAGATAAGCGGCAGGACAATAACG	Götz et al., 1996	57	Not indicated	141
Antibiotic resistance genes	sugE		Multidrug resistance	CTTAGTTATTGCTGGTCTGCTGGA	GCATCGGGTTAGCGGACTC	Stedtfeld et al., 2018	60	Not indicated	Not indicated
	qepA		Fluoroquinolone resistance	GGGCATCGCGCTGTTC	GCGCATCGGTGAAGCC	Stedtfeld et al., 2018	60	Not indicated	Not indicated
	qnrB		Fluoroquinolone resistance	TCACCACCCGCACCTG	GGATATCTAAATCGCCCAGTTCC	Stedtfeld et al., 2018	60	Not indicated	Not indicated
	qacA		Multidrug resistance	AAGGGCCACTGCATTAGCTG	CCAGTCCAATCATGCCTGCA	Stedtfeld et al., 2018	60	78.5	248
	qnrA		Fluoroquinolone resistance	AGGATTTCTCACGCCAGGATT	CCGCTTTCAATGAAACTGCAA	Stedtfeld et al., 2018	60	72.0	124
	fabK		Triclosan resistance	CAGGAGCAGGAAATCCAAGC	CCAGCTTCCATTCCTTCTGC	Stedtfeld et al., 2018	60	Not indicated	Not indicated
	tetM		Tetracycline resistance	GGAGCGATTACAGAATTAGGAAGC	TCCATATGTCCTGGCGTGTC	Stedtfeld et al., 2018	60	Not indicated	Not indicated
	vanB		Vancomycin resistance	GTAGGCTGCGATATTCAAAGC	GCCGACAATCAAATCATCCTC	Stedtfeld et al., 2018	56	Not indicated	Not indicated
c) No amplification
Bacterial genera or species	ompA	Acinetobacter baumanii	Membrane protein	TCTTGGTGGTCACTTGAAGC	ACTCTTGTGGTTGTGGAGCA	Stedtfeld et al., 2018	60	Not indicated	Not indicated
	Group 29844	Salmonella hadar	Membrane protein	TGCCTGTGAGTTTTAACTCT	CTATGTCTCAGCCAGTTCAT	Ye et al., 2021	60	Not indicated	155
Virulence genes	hlyA pO157	Escherichia coli	Hemolysin	ACGATGTGGTTTATTCTGGA	CTTCACGTGACCATACATAT	Fagan et al., 1999	60	Not indicated	165
Mobile genetic elements	IS6/257		Insertion sequence	ATATCGTGCCATTGATGCAGAG	ACCATTGCTACCTTCGTTGAAG	Stedtfeld et al., 2018	60	Not indicated	Not indicated
aAn amplification of the correct product in addition to several nonspecific products were observed in agricultural wastes
bAn amplification of the correct product in addition to several nonspecific products were observed in urban wastes
Agron, P. G., Walker, R. L., Kinde, H., Sawyer, S. J., Hayes, D. C., Wollard, J., et al. (2001). Identification by subtractive hybridization of sequences specific for Salmonella enterica serovar enteritidis. Appl Environ Microbiol 67, 4984–4991. doi: 10.1128/AEM.67.11.4984-4991.2001. Akter, R., Legione, A., Sansom, F. M., El-Hage, C. M., Hartley, C. A., Gilkerson, J. R., et al. (2020). Detection …

## Sheet: S5
Supplementary Table 5a. Concentration of 13 pharmaceutical products measured in raw organic wastes (input) and digestates (outputs) of the 3 lab-scale reactors.Values are in µg/kg of dry matter (DM).
Reactor	Type	NOR		OFL		CIP		DOX		TC		ATC		TMP		FLX		CBZ		DIC		IBU		TRI		TRC
Lab1	Input	1292.73	1318.55 ± 36.51	3522.61	3534.31 ± 16.54	2791.21	2645.66 ± 205.85	959.20	985.34 ± 36.96	1259.37	1234.35 ± 35.39	30.00	41.93 ± 16.86	27.92	29.77 ± 2.61	47.18	51.21 ± 5.69	28.33	27.56 ± 1.09	130.72	123.86 ± 9.70	45.71	43.41 ± 3.25	1600.00	2100 ± 707.11	136.93	160.50 ± 33.33
		1344.36		3546.00		2500.10		1011.47		1209.32		53.85		31.61		55.23		26.79		117.00		41.11		2600.00		184.07
	Output	NA	1315.29 ± 224.12	4000.16	3967.44 ± 313.6	1933.00	2098.00 ± 293.92	7122.05	7554.86 ± 2631.57	6973.42	8123.44 ± 2830.03	340.00	517.70 ± 301.42	0.00	0.00 ± 0.00	75.43	73.47 ± 9.75	39.31	44.17 ± 6.65	180.91	198.69 ± 15.37	132.76	153.57 ± 21.42	2000.00	2116.67 ± 365.60	58.03	83.04 ± 22.53
		1082.58		3719.71		2155.12		2945.95		4065.41		140.00		0.00		72.11		39.15		180.76		158.33		1800.00		70.00
		NA		3564.14		1802.96		7902.50		6796.46		530.00		0.00		84.83		41.92		203.82		128.43		2500.00		91.19
		1529.69		3940.55		2425.52		7181.09		8337.63		540.00		0.00		81.99		39.67		207.63		157.77		2100.00		119.01
		NA		4459.98		2455.29		10306.10		11769.66		510.00		0.00		57.86		50.34		219.59		156.17		1700.00		66.49
		1333.60		4120.12		1816.09		9871.44		10798.07		1046.22		0.00		68.58		54.62		199.40		187.96		2600.00		93.50
Lab2	Input	97.86	132.36 ± 20.03	1378.06	1445.52 ± 58.02	993.88	1004.20 ± 106.14	392.43	580.41 ± 141.34	559.03	721.10 ± 113.39	20.00	15.00 ± 18.04	20.00	16.67 ± 2.94	30.62	17.27 ± 6.91	14.12	14.69 ± 2.47	60.00	49.17 ± 8.57	0.00	0.00 ± 0.00	0.00	0.00 ± 0.00	94.00	79.00 ± 10.16
		123.97		1407.37		900.75		676.80		775.01		43.00		20.00		16.00		12.51		54.00		0.00		0.00		64.00
		138.92		1495.82		1028.22		582.23		657.33		27.00		17.00		16.00		17.34		45.00		0.00		0.00		80.00
		131.38		1507.55		881.31		547.06		744.69		0.00		13.00		13.00		15.85		35.00		0.00		0.00		74.00
		149.30		1395.11		1050.39		794.56		893.99		0.00		16.00		17.00		11.29		52.00		0.00		0.00		77.00
		152.72		1489.21		1170.65		489.41		696.58		0.00		14.00		11.00		17.03		49.00		0.00		0.00		85.00
	Output	189.97	264.60 ± 75.21	1284.41	1456.94 ± 131.33	1116.56	1142.54 ± 124.30	307.00	656.07 ± 232.41	472.11	642.39 ± 157.34	63.00	54.17 ± 10.98	0.00	0.00 ± 0.00	38.70	32.1 ± 11.77	21.59	24.32 ± 2.25	70.00	74.83 ± 9.99	0.00	23.67 ± 19.95	0.00	0.00 ± 0.00	42.00	44.33 ± 9.24
		232.83		1302.92		1013.77		536.63		420.29		51.00		0.00		38.04		23.46		87.00		46.00		0.00		42.00
		400.88		1596.05		1334.50		824.27		768.27		49.00		0.00		14.00		27.19		82.00		41.00		0.00		31.00
		211.19		1550.27		1015.97		941.16		670.98		64.00		0.00		46.35		22.55		61.00		32.00		0.00		43.00
		276.51		1492.76		1226.82		773.85		745.79		62.00		0.00		23.00		24.44		81.00		23.00		0.00		49.00
		276.22		1515.25		1147.66		553.49		776.92		36.00		0.00		32.53		26.69		68.00		0.00		0.00		59.00
Lab3	Input	172.83	175.49 ± 24.37	1159.03	1184.91 ± 96.68	718.35	775.65 ± 85.65	170.00	236.38 ± 76.81	429.98	403.42 ± 52.63	0.00	0.00 ± 0.00	0.00	4.17 ± 4.92	20.88	18.61 ± 5.77	9.45	8.62 ± 1.45	59.05	38.71 ± 10.48	0.00	0.00 ± 0.00	0.00	0.00 ± 0.00	99.71	73.64 ± 15.30
		177.31		1072.69		825.00		313.15		450.72		0.00		0.00		16.33		8.74		37.43		0.00		0.00		75.72
		129.21		1261.39		899.60		150.00		330.31		0.00		0.00		14.96		8.56		32.45		0.00		0.00		74.35
		185.97		1082.39		812.90		198.09		444.37		0.00		10.00		20.99		7.10		32.30		0.00		0.00		57.95
		198.03		1224.27		663.94		336.78		343.73		0.00		10.00		11.00		7.03		31.45		0.00		0.00		75.78
		189.58		1309.67		734.08		250.27		421.41		0.00		5.00		27.52		10.86		39.57		0.00		0.00		58.31
	Output	130.00	175.00 ± 105.97	1191.04	1308.30 ± 106.54	785.87	803.65 ± 144.75	90.00	208.33 ± 151.45	364.99	414.44 ± 87.97	0.00	0.00 ± 0.00	0.00	0.00 ± 0.00	29.24	24.43 ± 11.19	16.52	16.97 ± 2.46	74.71	61.04 ± 7.54	25.00	29.17 ± 13.20	1616.16	1149.40 ± 896.80	50.00	39.81 ± 8.37
		320.00		1163.94		840.68		400.00		414.84		0.00		0.00		43.13		20.67		60.88		40.00		1716.18		45.00
		210.00		1342.00		659.57		0.00		508.36		0.00		0.00		13.00		16.95		55.41		25.00		1922.49		45.00
		210.00		1360.69		688.87		190.00		352.56		0.00		0.00		16.25		17.57		57.25		20.00		1641.58		30.00
		180.00		1434.03		781.27		220.00		314.64		0.00		0.00		17.57		12.98		54.38		50.00		0.00		38.86
		0.00		1358.10		1065.65		350.00		531.22		0.00		0.00		27.38		17.13		63.63		15.00		0.00		30.02
Supplementary Table 5b. Mean concentration ± standard deviation of 13 pharmaceuticals products measured in the 3 lab-scale reactors. Each mean value was calculated after pooling inputs and outputs values for each reactor. Values are in µg/kg DM. Kruskal-Wallis test followed by Dunn's multiple comparisons were computed to determine the statistical differences between reactors for each pharmaceutic…
	Fluoroquinolones - Quinolones			Tetracyclines
Reactor	NOR	OFL	CIP	DOX	TC	ATC	TMP	FLX	CBZ	DIC	IBU	TRI	TRC
Lab1	1316.59 ± 159.53 a	3859.16 ± 332.40 a*	2234.91 ± 363.36 a*	5912.48 ± 3767.63 a*	6401.17 ± 3986.34 a*	398.76 ± 336.81 a*	7.44 ± 13.81	67.90 ± 13.37 a	40.02 ± 9.53 a**	179.98 ± 37.17 a	126.03 ± 54.13 a	2112.5 ± 408.61 a	102.40 ± 42.51*
Lab2	198.48 ± 86.73 b**	1451.23 ± 96.98 b*	1073.37 ± 131.77 b*	618.24 ± 187.60 b**	681.75 ± 137.06 b*	34.58 ± 24.92 b*	8.33 ± 8.93	24.69 ± 12.03 b***	19.50 ± 5.51 b*	62.00 ± 16.07 b**	11.83 ± 18.26 b***	0.00 ± 0.00 b***	61.67 ± 20.34
Lab3	175.24 ± 73.31 b**	1246.60 ± 116.45 c***	789.65 ± 114.33 c***	222.36 ± 115.42 c***	408.93 ± 69.35 c***	0.00 ± 0.00 c***	2.08 ± 3.96	21.52 ± 9.02 b***	12.80 ± 4.77 c***	49.88 ± 14.55 b***	14.58 ± 17.64 b***	574.70 ± 851.98 b**	56.73 ± 21.22
	a
	b
	c

## Sheet: S6
Supplementary Table 6. Concentration of 13 PAHs measured in raw organic wastes (input) and digestates (outputs) of the 3 lab-scale reactors. The raw concentration is showed in the left column and the mean value of concentration ± standard deviation is showed in right column. Values are in µg/kg of dry matter (DM).
Reacteur	Type	Fluorene		Phenantrene		Anthracene		Fluoranthene		Pyrene		Benzo(a)Anthracene		Chrysene		Benzo(b)Fluoranthene		Benzo(k)Fluoranthene		Benzo(a)Pyrene		DiBenzo(a,h)Anthracene		Benzo(g,h,i)Perylene		Indeno(1,2,3,c,d)Pyrene		Sum of PAHs
Lab1	Input	18.55	18.52 ± 0.04	109.25	108.37 ± 1.24	6.62	6.93 ± 0.44	113.01	111.75 ± 1.78	305.53	303.95 ± 2.24	259.49	255.49 ± 5.65	186.60	182.71 ± 5.50	59.29	64.91 ± 7.95	54.06	55.14 ± 1.52	55.60	54.65 ± 1.35	8.24	8.14 ± 0.14	80.17	77.30 ± 4.06	26.83	27.07 ± 0.34	1283.24	1274.94 ± 11.74
		18.50		107.50		7.24		110.49		302.37		251.49		178.82		70.53		56.21		53.70		8.04		74.44		27.31		1266.64
	Output	27.43	25.00 ± 2.18	99.93	78.99 ± 14.55	10.98	9.83 ± 1.18	108.18	64.66 ± 25.19	229.05	186.08 ± 23.99	308.41	273.69 ± 20.20	261.17	233.04 ± 14.89	87.27	77.21 ± 8.55	82.54	78.88 ± 3.17	108.92	106.52 ± 7.17	7.60	6.93 ± 0.59	116.85	120.20 ± 8.01	100.6	46.64 ± 31.99	1548.93	1297.66 ± 137.87
		27.32		97.03		12.71		105.69		227.11		303.92		252.06		80.81		81.68		107.98		7.99		115.30		88.02		1507.62
		26.54		94.32		10.04		87.02		200.40		285.61		240.61		75.71		73.98		101.23		7.18		110.14		83.53		1396.31
		24.66		94.23		10.62		81.94		200.15		284.56		237.09		85.85		72.86		94.68		6.73		102.99		85.64		1382.00
		26.16		77.85		9.98		56.96		172.46		273.52		233.74		62.04		77.57		94.67		6.34		127.08		26.10		1244.47
		25.73		83.06		8.43		60.96		177.37		279.07		235.68		71.12		76.92		107.94		6.17		123.69		27.93		1284.07
		21.09		71.48		9.81		58.30		180.29		276.92		238.42		85.99		81.36		113.91		7.33		129.56		23.62		1298.08
		20.40		75.64		8.65		55.32		169.34		264.56		225.59		87.55		81.76		112.50		6.77		123.80		27.00		1258.88
		25.38		66.57		9.35		45.27		161.90		251.18		210.29		68.99		77.95		107.45		6.99		124.18		22.06		1177.56
		25.09		68.43		9.00		37.02		154.42		245.39		211.00		69.58		78.25		100.70		5.93		124.61		19.88		1149.30
		25.16		59.61		9.13		37.46		189.37		258.98		224.76		71.85		81.02		112.25		7.20		NA		24.49		1101.28
		25.05		59.75		9.31		41.79		171.10		252.19		226.05		79.80		80.71		115.97		6.92		123.93		30.82		1223.39
Lab2	Input	7.07	7.07 ± 0.43	35.05	35.35 ± 3.42	2.76	2.87 ± 0.12	26.99	37.8 ± 9.94	77.86	80.18 ± 44.60	95.96	88.86 ± 5.66	76.71	75.69 ± 8.81	26.95	23.64 ± 3.05	21.97	23.67 ± 2.73	20.96	20.46 ± 1.44	2.76	2.87 ± 0.12	24.75	22.27 ± 1.35	9.68	8.16 ± 0.90	429.47	426.91 ± 63.31
		7.04		35.00		2.76		29.10		82.50		93.88		76.37		25.88		21.92		20.51		2.76		23.35		8.77		429.84
		6.66		32.35		2.72		38.96		53.03		81.50		71.30		18.76		30.27		19.19		2.72		21.73		8.47		387.66
		6.81		31.89		2.72		51.51		55.43		82.75		70.03		18.47		23.91		18.86		2.72		21.07		8.56		394.73
		6.67		31.87		2.86		35.29		52.11		85.65		74.10		NA		21.51		18.88		2.86		20.90		7.86		360.56
		7.04		32.86		2.86		29.42		51.77		85.28		71.64		22.96		22.05		18.89		2.86		21.10		6.94		375.67
		7.05		37.33		2.82		26.12		58.29		86.56		76.97		24.72		24.00		20.10		2.82		22.11		8.11		397.00
		6.9		36.12		2.82		26.96		61.15		82.89		67.58		24.43		24.71		19.58		2.82		21.62		8.32		385.90
		7.93		42.08		3.04		49.71		175.28		92.21		65.38		26.78		21.48		22.31		3.04		23.69		9.29		542.22
		7.92		41.37		3.04		48.44		171.54		97.83		86.70		26.76		20.87		22.83		3.04		24.15		6.60		561.09
		6.94		34.60		3.00		45.90		62.29		94.13		97.69		21.83		26.95		21.19		3.00		21.63		7.32		446.47
		6.78		33.71		3.00		45.21		60.96		87.71		73.80		22.49		24.43		22.16		3.00		21.11		8.00		412.36
	Output	18.93	14.67 ± 2.25	74.09	59.46 ± 7.15	7.54	4.69 ± 2.09	67.08	56.71 ± 5.29	112.55	97.95 ± 11.23	151.44	134.18 ± 9.32	130.87	110.01 ± 10.35	33.39	28.45 ± 4.72	44.06	36.01 ± 4.68	43.52	42.42 ± 1.55	3.72	2.92 ± 0.39	58.95	56.11 ± 2.06	44.79	42.18 ± 2.06	790.93	678.72 ± 58.93
		18.80		70.45		7.71		67.46		109.43		150.41		127.58		26.42		44.07		44.35		3.72		54.72		46.98		772.10
		15.57		64.14		2.76		54.84		100.35		135.41		114.59		27.78		38.78		43.23		2.76		55.73		41.81		697.75
		16.05		62.25		6.07		52.36		99.96		134.01		113.19		34.54		37.93		43.92		2.76		55.29		42.93		701.26
		13.66		52.01		2.84		53.40		88.22		120.17		95.72		NA		36.86		42.36		2.84		52.93		41.96		602.97
		13.61		52.50		5.91		53.88		87.49		124.55		98.86		24.80		34.92		40.36		2.84		52.54		41.80		634.06
		14.50		58.69		2.91		57.64		113.04		132.60		106.74		24.71		35.45		40.05		2.91		57.17		41.25		687.66
		14.17		57.88		2.91		58.80		112.27		130.77		105.14		24.17		34.40		40.65		2.91		56.92		38.71		679.70
		12.76		53.28		6.15		54.33		88.87		129.14		106.87		24.07		30.34		44.46		2.72		NA		41.08		594.07
		12.78		52.69		6.29		53.23		88.37		127.39		107.70		31.37		29.38		42.90		2.72		57.60		41.47		653.89
		12.66		56.78		2.56		54.96		88.12		136.50		106.18		36.86		32.95		41.55		2.56		57.66		41.05		670.39
		12.6		58.80		2.56		52.53		86.72		137.80		106.72		24.85		32.94		41.67		2.56		57.66		42.40		659.81
Lab3	Input	7.78	7.45 ± 0.66	42.16	40.41 ± 3.95	2.84	2.86 ± 0.11	71.74	47.96 ± 15.39	135.53	92.99 ± 41.35	85.70	78.60 ± 4.59	62.07	60.42 ± 2.24	19.21	16.39 ± 2.98	22.11	21.18 ± 2.15	17.97	17.65 ± 1.1	2.84	2.86 ± 0.11	19.59	23.32 ± 5.24	7.37	11.22 ± 7.08	496.91	422.37 ± 58.77
		7.70		45.25		2.84		68.67		133.36		83.35		61.15		14.35		22.49		18.79		2.84		20.03		6.77		487.59
		6.97		44.53		2.97		43.25		97.89		78.31		60.84		19.57		18.60		18.07		2.97		20.21		6.33		420.51
		7.01		44.08		2.97		46.09		96.04		79.54		60.20		14.29		19.53		18.38		2.97		20.14		7.59		418.83
		6.53		36.74		2.86		55.45		94.55		80.05		62.97		18.41		21.58		17.37		2.86		19.87		6.81		426.05
		6.41		38.28		2.86		46.39		97.69		78.94		62.07		20.20		20.43		17.91		2.86		19.65		7.33		421.02
		7.33		44.98		2.90		60.01		145.59		82.55		63.55		15.04		18.83		19.09		2.90		20.18		7.00		489.95
		7.06		42.07		2.90		60.33		143.32		82.36		61.58		20.08		18.59		18.83		2.90		19.57		7.57		487.16
		8.11		34.13		2.64		26.91		42.70		72.16		57.15		12.28		21.83		15.92		2.64		26.98		22.28		345.73
		8.25		35.11		2.64		27.44		42.39		72.11		57.71		16.18		20.88		15.87		2.64		29.04		NA		330.26
		8.04		39.43		2.94		32.81		44.96		73.32		57.54		14.76		25.38		16.94		2.94		32.56		22.33		373.95
		8.26		38.24		2.94		36.35		41.84		74.77		58.20		12.24		23.93		16.71		2.94		32.05		22.06		370.53
	Output	14.40	15.08 ± 1.31	43.84	45.65 ± 3.71	2.61	3.33 ± 1.88	63.84	61.59 ± 13.61	79.46	110.14 ± 50.87	107.07	109.53 ± 7.05	89.26	90.22 ± 2.82	25.01	29.47 ± 4.35	27.05	29.39 ± 2.88	33.43	37.55 ± 4.99	2.61	2.52 ± 0.05	44.50	48.70 ± 4.57	32.22	34.70 ± 2.69	565.30	607.46 ± 102.96
		14.28		43.89		2.61		64.15		79.44		106.56		89.58		28.62		27.57		34.12		2.61		45.20		32.11		570.74
		13.60		42.99		2.47		49.44		87.48		101.44		89.25		28.12		25.97		32.87		2.47		45.79		NA		521.89
		13.63		43.21		2.47		47.15		87.74		100.91		NA		23.67		26.20		32.71		2.47		44.06		32.51		456.73
		13.94		43.73		2.52		57.40		82.43		110.11		91.08		29.85		31.42		42.57		2.52		51.84		34.58		593.99
		14.07		43.66		2.52		55.92		82.65		111.38		91.32		33.01		31.17		42.67		2.52		50.62		36.53		598.04
		15.40		51.87		2.49		81.74		214.75		122.58		94.50		36.31		33.70		46.06		2.49		55.02		38.84		795.75
		15.34		51.13		2.49		94.11		214.79		122.44		95.91		37.23		35.05		44.89		2.49		58.47		40.08		814.42
		17.00		49.75		2.52		58.87		118.00		110.92		88.73		30.72		28.86		36.44		2.52		48.12		33.58		626.03
		17.49		49.34		7.14		58.55		118.28		111.06		88.72		24.61		28.21		35.62		2.52		49.37		33.01		623.92
		15.71		41.40		7.56		50.51		78.10		106.44		87.29		29.58		28.96		34.63		2.49		46.65		34.47		563.79
		16.13		43.01		2.49		57.43		78.60		103.41		86.80		26.89		28.57		34.58		2.49		44.71		33.80		558.91
				Test de Kruskal-Wallis et comparaisons multiples de Dunn avec utilisation de la p.adj. corrigée Bonferroni Holm (voir feuille StatLab123 (2))

## Sheet: S7
Supplementary Table 7. Prevalence and respective confidence intervals (CI 95%) of 40 sanitary indicators of public health concern in raw organic wastes from agricultural and urban (mainly secondary sludge) origin and their derivative digestates. Full scale reactors (Ter1, Ter2, and Ter3) were used to study the effect of the key parameters of anaerobic digestion while lab scale reactors (Lab1, Lab…
Sanitary indicators		Total raw organic wastes (n = 18)	Full scale reactors (Ter1, Ter2, Ter3)		Lab scale reactors (Lab1, Lab2, Lab3)
			Raw agricultural wastes (n = 9)	Digestates (n = 11)	Raw urban wastes (n = 9)	Digestates (n = 9)
Bacterial genera or species	Bacillus cereus group	0.78 (0.55–0.91)	0.78 (0.45–0.94)	0.64 (0.35–0.85)	0.78 (0.45–0.94)	0.78 (0.45–0.94)
	Bacteroides	0.50 (0.29–0.71)	0.00 (0.00–0.30)	0.00 (0.00–0.26)	1.00 (0.70–1.00)	1.00 (0.70–1.00)
	Enterococcus faecalis	1.00 (0.82–1.00)	1.00 (0.70–1.00)	1.00 (0.74–1.00)	1.00 (0.70–1.00)	1.00 (0.70–1.00)
	Enterococcus faecium	0.89 (0.67–0.97)	0.78 (0.45–0.94)	0.73 (0.43–0.9)	1.00 (0.70–1.00)	1.00 (0.70–1.00)
	Klebsiella pneumoniae	0.61 (0.39–0.80)	0.67 (0.35–0.88)	0.55 (0.28–0.79)	0.56 (0.27–0.81)	0.33 (0.12–0.65)
	Listeria monocytogenes	0.22 (0.09–0.45)	0.22 (0.06–0.55)	0.27 (0.10–0.57)	0.22 (0.06–0.55)	0.00 (0.00–0.30)
	Streptococcus agalactiae	0.50 (0.29–0.71)	0.22 (0.06–0.55)	0.00 (0.00–0.26)	0.78 (0.45–0.94)	0.00 (0.00–0.30)**
	Yersinia enterocoliticaab	0.39 (0.20–0.61)	0.78 (0.45–0.94)	0.45 (0.21–0.72)	0.00 (0.00–0.30)	0.00 (0.00–0.30)
	Clostridium perfringens	0.72 (0.49–0.88)	0.44 (0.19–0.73)	0.36 (0.15–0.65)	1.00 (0.70–1.00)	1.00 (0.70–1.00)
	Coxiella burnetii	0.33 (0.16–0.56)	0.56 (0.27–0.81)	0.27 (0.1–0.57)	0.11 (0.02–0.43)	0.00 (0.00–0.30)
	Enterotoxigenic Escherichia coli (ETEC)	0.50 (0.29–0.71)	1.00 (0.70–1.00)	0.82 (0.52–0.95)	0.00 (0.00–0.30)	0.00 (0.00–0.30)
	Pseudomonas aeruginosa	0.56 (0.34–0.75)	0.56 (0.27–0.81)	0.45 (0.21–0.72)	0.56 (0.27–0.81)	0.11 (0.02–0.43)
	IS6110a Mycobacterium tuberculosis complex	0.67 (0.44–0.84)	0.33 (0.12–0.65)	0.45 (0.21–0.72)	1.00 (0.70–1.00)	1.00 (0.70–1.00)
Virulence factors	irp2	0.72 (0.49–0.88)	0.67 (0.35–0.88)	0.45 (0.21–0.72)	0.78 (0.45–0.94)	0.33 (0.12–0.65)
	ybtA	0.72 (0.49–0.88)	0.67 (0.35–0.88)	0.45 (0.21–0.72)	0.78 (0.45–0.94)	0.44 (0.19–0.73)
	cpe	0.50 (0.29–0.71)	0.00 (0.00–0.30)	0.00 (0.00–0.26)	1.00 (0.70–1.00)	1.00 (0.70–1.00)
	ces	0.17 (0.06–0.39)	0.00 (0.00–0.30)	0.00 (0.00–0.26)	0.33 (0.12–0.65)	0.00 (0.00–0.30)
Mobile genetic elements	intl1	1.00 (0.82–1.00)	1.00 (0.70–1.00)	1.00 (0.74–1.00)	1.00 (0.70–1.00)	1.00 (0.70–1.00)
	intl2	1.00 (0.82–1.00)	1.00 (0.70–1.00)	0.91 (0.62–0.98)	1.00 (0.70–1.00)	1.00 (0.70–1.00)
	IS26	1.00 (0.82–1.00)	1.00 (0.70–1.00)	0.82 (0.52–0.95)	1.00 (0.70–1.00)	1.00 (0.70–1.00)
	ISEcp1	1.00 (0.82–1.00)	1.00 (0.70–1.00)	0.91 (0.62–0.98)	1.00 (0.70–1.00)	1.00 (0.70–1.00)
	IncFIC	0.44 (0.25–0.66)	0.67 (0.35–0.88)	0.45 (0.21–0.72)	0.22 (0.06–0.55)	0.22 (0.06–0.55)
	IncNab	0.50 (0.29–0.71)	0.00 (0.00–0.30)	0.00 (0.00–0.26)	1.00 (0.70–1.00)	1.00 (0.70–1.00)
	IncP	0.94 (0.74–0.99)	0.89 (0.57–0.98)	0.91 (0.62–0.98)	1.00 (0.70–1.00)	1.00 (0.70–1.00)
	IncQ	0.44 (0.25–0.66)	0.89 (0.57–0.98)	0.73 (0.43–0.90)	0.00 (0.00–0.30)	0.00 (0.00–0.30)
Antibiotic resistance genes	acrA	0.94 (0.74–0.99)	1.00 (0.70–1.00)	1.00 (0.74–1.00)	0.89 (0.57–0.98)	1.00 (0.70–1.00)
	acrB	1.00 (0.82–1.00)	1.00 (0.70–1.00)	0.73 (0.43–0.90)	1.00 (0.70–1.00)	0.56 (0.27–0.81)
	tolC	1.00 (0.82–1.00)	1.00 (0.70–1.00)	0.73 (0.43–0.90)	1.00 (0.70–1.00)	0.78 (0.45–0.94)
	qacH/E	1.00 (0.82–1.00)	1.00 (0.70–1.00)	1.00 (0.74–1.00)	1.00 (0.70–1.00)	1.00 (0.70–1.00)
	oqxA	0.83 (0.61–0.94)	0.78 (0.45–0.94)	0.64 (0.35–0.85)	0.89 (0.57–0.98)	0.33 (0.12–0.65)*
	sul1	1.00 (0.82–1.00)	1.00 (0.70–1.00)	1.00 (0.74–1.00)	1.00 (0.70–1.00)	1.00 (0.70–1.00)
	sul2	1.00 (0.82–1.00)	1.00 (0.70–1.00)	1.00 (0.74–1.00)	1.00 (0.70–1.00)	1.00 (0.70–1.00)
	tetA	1.00 (0.82–1.00)	1.00 (0.70–1.00)	1.00 (0.74–1.00)	1.00 (0.70–1.00)	1.00 (0.70–1.00)
	tetC	0.83 (0.61–0.94)	1.00 (0.70–1.00)	1.00 (0.74–1.00)	0.67 (0.35–0.88)	0.67 (0.35–0.88)
	tetO	1.00 (0.82–1.00)	1.00 (0.70–1.00)	1.00 (0.74–1.00)	1.00 (0.70–1.00)	1.00 (0.70–1.00)
	blaCTX-M	0.44 (0.25–0.66)	0.00 (0.00–0.30)	0.00 (0.00–0.26)	0.89 (0.57–0.98)	0.22 (0.06–0.55)*
	blaTEM	1.00 (0.82–1.00)	1.00 (0.70–1.00)	1.00 (0.74–1.00)	1.00 (0.70–1.00)	1.00 (0.70–1.00)
	blaSHV	0.50 (0.29–0.71)	0.67 (0.35–0.88)	0.55 (0.28–0.79)	0.33 (0.12–0.65)	0.33 (0.12–0.65)
	ermB	1.00 (0.82–1.00)	1.00 (0.70–1.00)	1.00 (0.74–1.00)	1.00 (0.70–1.00)	1.00 (0.70–1.00)
	vanAab	0.83 (0.61–0.94)	0.78 (0.45–0.94)	0.36 (0.15–0.65)	0.89 (0.57–0.98)	0.33 (0.12–0.65)*
aA specific amplification of the target indicator in addition to several nonspecific products were observed in at least one sample of agricultural origin.
bA specific amplification of the target indicator in addition to several nonspecific products were observed in at least one sample of urban origin.

## Sheet: S8
Supplementary Table 8. Absolute quantification of DNA copy number of 16S rRNA gene and 27 sanitary indicators by Droplet Digital PCR in raw agricultural wastes (inputs) and their corresponding digestates (outputs) obtained from different anaerobic digestion processes. The effect of the key parameters of process (feeding mode, number of steps, temperature, pH) on the absolute abundance of each san…
Category of indicators		Sanitary indicators (log10/gDM) according to the process type
		Ter1		Ter2		Ter3		Full-scale reactors
		Inputs (n=3)	Outputs (n=3)	Inputs (n=3)	Outputs (n=3)	Inputs (n=3)	Outputs (n=5)	Mean Inputs (n=9)	Mean Outputs (n=11)
Bacteria	16S rRNA gene	10.00 ± 0.70	10.77 ± 0.67	10.55 ± 0.16	10.33 ± 0.78	9.42 ± 0.57	9.38 ± 0.85	9.99 ± 0.56	10.16 ± 0.71
Bacterial genera or species	Bacillus cereus group	6.23 ± 0.89	6.93 ± 0.32	6.67 ± 0.13	6.49 ± 0.56	1.56 ± 2.70	5.01 ± 0.60*	4.82 ± 2.84	5.94 ± 1.02
	Enterococcus faecalis	5.50 ± 0.25	5.30 ± 0.34	5.16 ± 0.22	5.07 ± 0.52	4.43 ± 0.91	3.51 ± 1.97	5.03 ± 0.68	4.42 ± 1.55
	Enterococcus faecium	5.45 ± 0.56	5.48 ± 0.52	5.08 ± 0.29	5.46 ± 0.51	4.89 ± 0.22	5.09 ± 0.31	5.14 ± 0.41	5.30 ± 0.43
	Klebsiella pneumoniae	5.22 ± 0.72	2.99 ± 2.60	4.82 ± 0.16	2.91 ± 2.53	3.17 ± 2.78	2.54 ± 2.33	4.41 ± 1.72	2.76 ± 2.20
	Coxiella burnetii	4.05 ± 0.11	1.35 ± 2.34	2.65 ± 2.30	2.94 ± 2.54	NQ	NQ	3.35 ± 1.64	2.14 ± 2.35
	Enterotoxigenic Escherichia coli (ETEC)	NQ	NQ	5.54 ± 0.29	3.31 ± 2.88	4.84 ± 0.34	0.89 ± 1.98	5.19 ± 0.48	1.80 ± 2.50
	Pseudomonas aeruginosa	4.99 ± 0.30	3.18 ± 2.83	2.62 ± 2.27	4.40 ± 0.41	3.94 ± 0.34	2.80 ± 2.58	3.85 ± 1.55	3.34 ± 2.19
	Clostridium perfringens	4.47 ± 0.69	4.98 ± 1.13	4.55 ± 0.85	4.53 ± 0.56	3.86 ± 0.51	3.17 ± 1.78	4.29 ± 0.69	4.03 ± 1.51
Virulence genes	irp2	3.20 ± 2.77	4.61 ± 0.64	4.59 ± 0.26	4.77 ± 0.15	NQ	NQ	3.89 ± 1.92	4.69 ± 0.42
	ybtA	3.22 ± 2.82	4.98 ± 0.82	4.57 ± 0.11	4.84 ± 0.44	4.19 ± 0.45	0.00***	3.99 ± 1.55	2.68 ± 2.60
Mobile genetic elements	intI1	7.61 ± 1.05	8.13 ± 0.84	8.17 ± 0.12	7.85 ± 0.69	7.83 ± 0.76	7.12 ± 1.01	7.87 ± 0.70	7.59 ± 0.93
	intI2	7.10 ± 0.95	7.27 ± 0.62	7.35 ± 0.27	7.01 ± 0.48	7.11 ± 0.45	6.05 ± 0.85*	7.19 ± 0.56	6.64 ± 0.86
	IS26	6.62 ± 1.27	7.09 ± 1.01	7.33 ± 0.09	6.61 ± 1.14	6.51 ± 0.98	5.54 ± 1.24	6.82 ± 0.89	6.26 ± 1.26
	ISEcp1	7.44 ± 0.92	8.61 ± 0.40	8.17 ± 0.08	8.14 ± 0.86	6.07 ± 0.60	6.15 ± 0.47	7.23 ± 1.08	7.37 ± 1.28
	IncFIC	4.59 ± 0.44	1.51 ± 2.62	3.01 ± 2.61	3.48 ± 3.02	2.91 ± 2.58	3.75 ± 2.09	3.50 ± 2.02	3.06 ± 2.44
	IncP	6.74 ± 0.58	6.94 ± 0.52	6.84 ± 0.11	4.57 ± 3.96	NQ	NQ	6.79 ± 0.38	5.75 ± 2.84
	IncQ	6.75 ± 0.74	6.67 ± 1.16	7.20 ± 0.10	6.74 ± 0.53	6.10 ± 0.85	5.36 ± 0.71	6.68 ± 0.74	6.09 ± 1.01
Antibiotic resistance genes	tolC	5.75 ± 0.54	5.30 ± 0.76	5.78 ± 0.35	5.44 ± 0.30	4.97 ± 0.59	2.58 ± 2.39	5.50 ± 0.59	4.10 ± 2.13
	qacH/E	8.07 ± 0.34	8.18 ± 0.90	8.32 ± 0.21	8.17 ± 0.41	8.62 ± 0.40	7.78 ± 0.57	8.34 ± 0.37	8.00 ± 0.61
	oqxA	4.43 ± 0.51	2.55 ± 2.23	7.35 ± 0.56	2.56 ± 2.22	LP	LP	5.89 ± 1.67	2.56 ± 1.99*
	sul1	8.15 ± 0.52	8.29 ± 0.93	8.41 ± 0.16	8.20 ± 0.47	8.46 ± 0.52	7.66 ± 0.57	8.34 ± 0.40	7.98 ± 0.66
	sul2	8.31 ± 0.53	8.25 ± 1.14	8.68 ± 0.12	8.28 ± 0.61	8.43 ± 0.45	7.83 ± 0.69	8.48 ± 0.39	8.06 ± 0.76
	tetA	6.96 ± 0.72	7.24 ± 0.71	7.35 ± 0.15	7.19 ± 0.26	7.67 ± 0.93	6.60 ± 0.30*	7.33 ± 0.67	6.93 ± 0.51
	tetO	7.52 ± 1.53	6.74 ± 0.70	7.89 ± 0.23	6.79 ± 0.91	4.03 ± 3.61	5.94 ± 0.64	6.48 ± 2.70	6.39 ± 0.78
	blaSHV	5.02 ± 0.60	4.54 ± 0.69	4.41 ± 0.50	4.36 ± 0.18	LP	LP	4.72 ± 0.60	4.45 ± 0.46
	blaTEM	6.62 ± 1.30	6.50 ± 1.86	5.78 ± 0.19	7.08 ± 1.08	5.30 ± 0.43	5.26 ± 0.40	5.90 ± 0.90	6.10 ± 1.29
	ermB	9.11 ± 1.35	8.35 ± 1.00	9.38 ± 0.20	8.43 ± 1.03	4.83 ± 4.22	6.87 ± 0.27	7.77 ± 3.13	7.70 ± 1.04
The absolute quantitation of the sanitary indicators is expressed as log10 of mean ± SD (standard deviation) on a dry matter (DM) basis. NQ: Indicator Non-Quantifiable by ddPCR because of an amplification of the correct product in addition to several nonspecific products were observed by RTPCR in this sample. LP: Indicator detected by qPCR with a Low Prevalence in this sample, so this indicator w…

## Sheet: S9
Supplementary Table 9. Absolute quantification of DNA copy number of 16S rRNA gene and 27 sanitary indicators by Droplet Digital PCR in fecal matter composed mainly of activated sludge “urban waste” with or without supplementation with straw and/or zeolite, before (inputs) and after (outputs) anaerobic digestion. Three lab-scale mesophilic reactors (Lab1, Lab2, and Lab3) were used where the anaer…
Category of indicators		Sanitary indicators (log10/gDM) according to the nature of raw wastes
		Lab1		Lab2		Lab3		Laboratory-scale reactors
		Inputs (n=3)	Outputs (n=3)	Inputs (n=3)	Outputs (n=3)	Inputs (n=3)	Outputs (n=3)	Inputs (n=9)	Outputs (n=9)
Bacteria	16S rRNA gene	10.29 ± 0.36	11.01 ± 0.29	11.10 ± 0.14	10.72 ± 0.46	10.24 ± 0.66	10.42 ± 0.74	10.54 ± 0.49	10.72 ± 0.29
Bacterial genera or species	Bacillus cereus group	3.61 ± 3.13	5.72 ± 0.89	3.44 ± 2.99	3.61 ± 3.13	3.31 ± 2.87	3.43 ± 2.97	3.46 ± 2.60	4.26 ± 2.46
	Bacteroides	6.51 ± 0.09	5.39 ± 0.21	5.76 ± 0.19	4.53 ± 0.29	3.83 ± 3.32	4.65 ± 0.26	5.37 ± 2.05	4.86 ± 0.46
	Enterococcus faecalis	5.99 ± 0.10	5.71 ± 0.33	6.19 ± 0.40	4.98 ± 0.25***	6.14 ± 0.06	5.35 ± 0.12**	6.11 ± 0.23	5.34 ± 0.39***
	Enterococcus faecium	6.32 ± 0.12	6.00 ± 0.54	7.27 ± 0.26	5.91 ± 0.38***	7.06 ± 0.05	5.88 ± 0.17***	6.88 ± 0.46	5.93 ± 0.35***
	Klebsiella pneumoniae	4.99 ± 0.07	4.62 ± 0.24	4.46 ± 0.17	1.56 ± 2.71	4.48 ± 0.39	3.11 ± 2.69	4.65 ± 0.34	3.10 ± 2.33
	Streptococcus agalactiae	LP	LP	4.85 ± 0.15	0.00***	LP	LP	4.85 ± 0.15	0.00***
	Pseudomonas aeruginosa	4.50 ± 0.26	1.48 ± 2.56	1.43 ± 2.48	3.06 ± 2.65	4.20 ± 0.00	1.45 ± 2.52	3.38 ± 1.92	2.00 ± 2.37
	IS6110 (Mycobacterium tuberculosis complex)	6.49 ± 0.12	6.45 ± 0.04	6.52 ± 0.10	5.92 ± 0.12***	6.40 ± 0.04	5.91 ± 0.26***	6.47 ± 0.10	6.09 ± 0.30**
	Clostridium perfringens	6.25 ± 0.11	6.13 ± 0.71	6.29 ± 0.11	6.24 ± 0.30	5.96 ± 0.27	6.16 ± 0.36	6.17 ± 0.22	6.18 ± 0.43
Virulence genes	cpe	5.41 ± 0.04	5.44 ± 0.22	5.35 ± 0.13	5.42 ± 0.13	5.34 ± 0.06	5.18 ± 0.25	5.37 ± 0.08	5.34 ± 0.22
	irp2	NQ	NQ	4.25 ± 0.45	0.00***	LP	LP	4.25 ± 0.45	0.00***
	ybtA	5.57 ± 0.07	5.09 ± 0.23	3.12 ± 2.73	3.15 ± 2.73	3.15 ± 2.73	4.50 ± 0.29	3.95 ± 2.28	4.25 ± 1.62
Mobile genetic elements	intI1	8.29 ± 0.09	8.18 ± 0.22	8.14 ± 0.29	7.44 ± 0.20***	7.84 ± 0.08	7.31 ± 0.19**	8.09 ± 0.25	7.64 ± 0.44*
	intI2	6.67 ± 0.24	7.83 ± 0.22***	7.81 ± 0.34	6.85 ± 0.04***	7.79 ± 0.34	6.88 ± 0.32**	7.43 ± 0.63	7.18 ± 0.52
	IS26	7.78 ± 0.10	7.72 ± 0.17	8.11 ± 0.17	6.98 ± 0.11***	7.98 ± 0.21	7.03 ± 0.11***	7.96 ± 0.21	7.24 ± 0.37***
	ISEcp1	8.27 ± 0.02	8.63 ± 0.29	5.62 ± 4.87	7.48 ± 0.27	8.24 ± 0.08	7.68 ± 0.20	7.38 ± 2.77	7.93 ± 0.57
	IncP	7.79 ± 0.15	7.90 ± 0.20	8.31 ± 0.65	7.54 ± 0.57	8.13 ± 0.88	7.12 ± 0.27*	8.08 ± 0.60	7.52 ± 0.47*
Antibiotic resistance genes	tolC	5.85 ± 0.03	3.52 ± 3.07	4.84 ± 0.09	1.47 ± 2.54	5.07 ± 0.17	4.56 ± 0.43	5.25 ± 0.47	3.18 ± 2.42
	qacH/E	8.37 ± 0.08	8.35 ± 0.23	8.07 ± 0.18	8.16 ± 0.31	6.77 ± 0.40	6.19 ± 0.14**	7.74 ± 0.77	7.57 ± 1.06
	oqxA	4.26 ± 0.29	4.47 ± 0.38	2.61 ± 2.26	1.40 ± 2.43	3.76 ± 0.23	0.00***	3.54 ± 1.36	1.96 ± 2.33
	sul1	8.69 ± 0.06	8.62 ± 0.14	8.27 ± 0.09	8.05 ± 0.46	8.11 ± 0.02	7.73 ± 0.20*	8.36 ± 0.27	8.13 ± 0.47
	sul2	8.16 ± 0.16	8.40 ± 0.48	8.99 ± 0.02	8.43 ± 0.64	8.68 ± 0.18	8.49 ± 0.79	8.61 ± 0.38	8.44 ± 0.56
	tetA	6.99 ± 0.13	7.14 ± 0.04	6.74 ± 0.13	6.77 ± 0.16	6.52 ± 0.06	6.74 ± 0.10*	6.75 ± 0.23	6.88 ± 0.21
	tetO	5.24 ± 0.10	5.95 ± 0.08	3.24 ± 2.81	5.16 ± 0.87	4.66 ± 0.02	4.71 ± 0.20	4.38 ± 1.66	5.28 ± 0.70
	blaCTX-M	5.00 ± 0.11	0.00***	4.36 ± 0.17	0.00***	LP	LP	4.68 ± 0.37	0.00***
	blaTEM	6.75 ± 0.07	6.58 ± 0.11	6.57 ± 0.07	6.16 ± 0.20***	6.43 ± 0.09	6.10 ± 0.04**	6.58 ± 0.16	6.28 ± 0.26**
	ermB	8.48 ± 0.24	8.42 ± 0.21	8.63 ± 0.11	8.47 ± 0.18	8.46 ± 0.11	8.55 ± 0.27	8.52 ± 0.16	8.48 ± 0.20
The absolute quantification of sanitary indicators is expressed as log10 of mean ± SD (standard deviation) on a dry matter (DM) basis. NQ: Indicator Non-Quantifiable by ddPCR because of an amplification of the correct product in addition to several nonspecific products were observed by RTPCR in this sample. LP: Indicator detected by qPCR with a Low Prevalence in this sample, so this indicator was…
